# Supplementary material for: Critical Assessment of Evidence Quality of Meta-Analyses Comparing Sacral 2 Alar–Iliac Fixation with Iliac Screws for Adult Spinal Deformity: An Umbrella Review with Emphasis on Methodological Limitations
Source: J Clin Med. 2026 Jan 16;15(2):753. doi: 10.3390/jcm15020753 (PMC12842343; doi:10.3390/jcm15020753)
Supplement: Supplementary file 1 [file jcm-15-00753-s001.zip]

Archive with 1 entries (1 files):
- jcm-4038047-supplementary.pdf
